# Supplementary material for: Workplace‐Based Education Interventions for Managing Metabolic Syndrome in Low‐ and Middle‐Income Countries: A Realist Review
Source: Public Health Chall. 2024 Jul 23;3(3):e224. doi: 10.1002/puh2.224 (PMC12039584; doi:10.1002/puh2.224)
Supplement: Supplementary file 3 — Supporting Information [file PUH2-3-e224-s004.xlsx]

## Sheet: Sheet2
			JBI Critical Appraisal Checklist for randomized Controlled trials
			Yes=1	No=o	Un= Unclear	NA=Not Applicable
Autoher, year, country	Was true randomization used for assignment of participants to treatment groups?	Was allocation to treatment groups concealed?	Were treatment groups similar at the baseline?	Were participants blind to treatment assignment?	Were those delivering treatment blind to treatment assignment?	Were outcomes assessors blind to treatment assignment?	Were treatment groups treated identically other than the intervention of interest?	Was follow up complete and if not, were differences between groups in terms of their follow up adequately described and analysed?	Were participants analysed in the groups to which they were randomized?	Were outcomes measured in the same way for treatment groups?	Were outcomes measured in a reliable way?	Was appropriate statistical analysis used?	Was the trial design appropriate, and any deviations from the standard RCT design (individual randomization, parallel groups) accounted for in the conduct and analysis of the trial?	Total
Jalal Abdi et al, 2015,Iran	1	1	1	Un	Un	Un	1	1	1	1	1	1	1	10
Siti Noraida Jamal et.al, 2016, Malaysia	1	1	1	0	0	0	1	1	1	1	1	1	1	10
Usha Shrivastava et al, 2017, India	1	1	1	Un	Un	Un	1	1	1	1	1	1	1	10
Patricia Constante Jaime et al, 2013, Brazil	1	1	0	Un	Un	Un	1	1	1	1	1	1	1	9
Zengwu Wang et al, 2020, China	1	1	1	Un	Un	Un	1	1	1	1	1	1	1	10
MARCOS AUSENKA RIBEIRO et al, 2014, BRAZIL	1	1	1	1	un	un	1	1	1	1	1	1	1	11
Heng Kiang Soon et al,2013 ,Malaysia	1	1	1	Un	Un	Un	1	1	1	1	1	1	1	10
Maryam Boshtam et al, 2010, Iran	0	Un	1	Un	Un	Un	1	1	1	1	1	1	1	8
Wu PY et al, 2020,Taiwan	0	Un	0	Un	Un	un	1	1	1	1	1	1	1	7
Makeda Sinaga et al, 2020, Ethiopia	1	1	0	1	un	1	1	1	1	1	1	1	1	11
