# Supplementary material for: Workplace‐Based Education Interventions for Managing Metabolic Syndrome in Low‐ and Middle‐Income Countries: A Realist Review
Source: Public Health Chall. 2024 Jul 23;3(3):e224. doi: 10.1002/puh2.224 (PMC12039584; doi:10.1002/puh2.224)
Supplement: Supplementary file 4 — Supporting Information [file PUH2-3-e224-s005.xlsx]

## Sheet: Sheet3
			JBI Critical Appraisal Checklist for quasi-experimental studies
				Yes=1	No=o	Un= Unclear	NA=Not Applicable
Autoher, year, country	Is it clear in the study what is the ‘cause’ and what is the ‘effect’ (i.e. there is no confusion about which variable comes first)?	Were the participants included in any comparisons similar?	Were the participants included in any comparisons receiving similar treatment/care, other than the exposure or intervention of interest?	Was there a control group?	Were there multiple measurements of the outcome both pre and post the intervention/exposure?	Was follow up complete and if not, were differences between groups in terms of their follow up adequately described and analyzed?	Were the outcomes of participants included in any comparisons measured in the same way?	Were outcomes measured in a reliable way?	Was appropriate statistical analysis used?	Total
Eng JY et al, 2016, Malaysia	1	0	0	0	1	1	1	1	1	6
Ayiesah Ramli et al, 2013, Malaysia	1	1	1	0	1	1	1	1	1	8
Denis Anthony et al, 2015, China, India, and Mexico	1	1	1	1	1	1	1	1	1	9
Maryam Nooritajer, 2010, Iran	1	1	1	0	1	1	1	1	1	8
Zahtamal et al, 2017, Indonesia	1	1	1	1	1	1	1	1	1	9
